# Supplementary material for: Co-expression of CD30 and SLFN11 serves as a dual biomarker for the treatment of cutaneous T-cell lymphoma
Source: NAR Cancer. 2025 Oct 7;7(4):zcaf037. doi: 10.1093/narcan/zcaf037 (PMC12501776; doi:10.1093/narcan/zcaf037)
Supplement: zcaf037_Supplemental_Files [file zcaf037_supplemental_files.zip]

Archive with 3 entries (3 files):
- Supplementary Figures_revised version.pdf
- Supplementary Table S1, figure S1-S4 legends.pdf
- Supplemetary_Table_S1.revised version.pdf
